# Supplementary material for: Boosting LPMO-driven lignocellulose degradation by polyphenol oxidase-activated lignin building blocks
Source: Biotechnol Biofuels. 2017 May 10;10:121. doi: 10.1186/s13068-017-0810-4 (PMC5424327; doi:10.1186/s13068-017-0810-4)
Supplement: Supplementary file 4 — Additional file 4: Table S1. Compounds detected after incubation of 21 reducing agents without or with MtPPO7 by UHPLC/UV-MS1. [file 13068_2017_810_MOESM4_ESM.xlsx]

## Sheet: Sheet1
Additional Table 1 Compounds detected after incubation of 21 reducing agents without or with MtPPO7 by UHPLC/UV-MS1
Group	Subgroup	Number	m/z	Reducing agent	Addition of MtPPO7 [-/+]	Rt (UV280) [min]	[M-H]-	MS2 product ions2 [relative intensity]	tentative compounds4
I	a	1	138.1	4-hydroxybenzoic acid	-	1.24	151	93(100), 151(44), 106(29), 108(27), 107(11)	unknown
					+	1.24	151	93(100), 106(71), 151(53), 108(50), 83(21)	unknown
		2	108.1	ortho-cresol	-	9.58	n.s.3	no MS2	monomer
					+	9.58	n.s.3	no MS2	monomer
		3	164.2	para-coumaric acid	-	6.46	163	119(100), 163 (5)	monomer
					+	6.46	163	119(100)	monomer
		4	94.1	phenol	-	6.67	n.s.3	no MS2	monomer
					+	6.67	n.s.3	no MS2	monomer
I	b	5	194.2	3-hydroxy-4-methoxycinnamic acid	-	8.09	193	134(100), 193(14), 149(6)	monomer
						8.11	385	no MS2	dimer
						9.38	385	341(100), 326(21)	dimer
						9.53	385	341(100). 267(68), 309(24), 326(18), 325(12)	dimer
						11.04	385	177(100). 133(59), 341(56), 385(45), 207(27)	dimer
					+	8.1	193	134(100), 193(11), 149(6)	monomer
						7.32	209	165(100), 150(37), 209(6)	monomer (+ 16 (+O))
						7.19	399	355(100), 340(5)	dimer (193 + 209 (+ 16 (+O))
						9.35	385	no MS2	dimer (traces)
						9.56	385	no MS2	dimer (traces)
						11.04	385	no MS2	dimer (traces)
		6	180.2	4-hydroxy-3-methoxyphenylacetone	-	7.1	163	no MS2	unknown
						5.56	167	no MS2	unknown
						4.46	179	no MS2	monomer
						7.13	179	no MS2	monomer
						10.93	179	no MS2	monomer
						7.1	357	342(100), 300(31), 343(9)	dimer
						10.61	357	no MS2	dimer
						10.91	357	179(100), 178(9), 164(9)	dimer
					+	7.17	163	no MS2	unknown
						5.62	167	123(100), 152(85), 108(8)	unknown
						4.5	179	no MS2	monomer
						7.21	179	no MS2	monomer
						11.04	179	no MS2	monomer
						7.17	357	342(100), 300(30), 343(14)	dimer
						10.76	357	no MS2	dimer
						11.02	357	no MS2	dimer
		7	178.2	coniferyl aldehyde	-	8.81	177	177(100), 162(11)	monomer
						8.89	162	161(100), 134(19)	unknown
						12.47	353	353(100), 310(43), 354(31), 309(28), 320(25)	dimer
					+	8.87	177	177(100), 162(12)	monomer
						8.93	162	161(100), 134(20)	unknown
						7.08	193	193(100), 178(13), 149(11), 108(10), 150(9)	monomer (177 + 16 (+O))
						12.47	353	no MS2	dimer (traces)
		8	194.2	ferulic acid	-	7.95	193	149(100), 134(86), 193(19)	monomer
						8.26	193	134(100), 149(59), 193(13)	monomer
						9.82	341	297(100), 282(85), 173(33), 158(8), 259(6)	dimer (341 – 44 (-CO2))
						10.88	341	297(100), 282(64), 341(35), 267(32), 311(23)	dimer (341 – 44 (-CO2))
						8.63	385	282(100), 173(38), 297(27), 158(19), 281(15)	dimer
						10.08	385	341(100), 326(38), 282(20), 385(20), 297(13)	dimer
						10.87	385	341(100), 297(52), 303(10), 233(7), 385(6)	dimer
						12.36	385	297(100), 341(38), 233(10)	dimer
					+	7.9	193	149(100), 134(89), 193(23)	monomer
						8.2	193	134(100), 149(52), 193(14)	monomer
						9.01	401	357(100)	dimer (193 + 209 ( + 16 (+O)))
						9.56	401	357(100), 207(12)	dimer (193 + 209 ( + 16 (+O)))
						10.34	505	355(100), 369(42), 311(35), 461(20), 219(14)	trimer (2 x 193 + 209 (+ 16 (+O)) – 44 (-CO2))
						11.03	549	505(100), 461(50), 311(27), 355(10)	trimer (2 x 193 + 209 (+16(+O)))
		9	124.1	guaiacol	-	7.4	n.s.3	no MS2	monomer
					+	7.4	n.s.3	no MS2	monomer
						5.06	139	no MS2	monomer (123 + 16 (+O))
						8.55	399	no MS2	trimer (2 x 139 + 123)
						4.38	401	no MS2	trimer (3 x 139 – 14 (-CH2))
						5.34	415	no MS2	trimer (3 x 139)
		10	610.6	hesperidin	-	8.86	609	301(100)	monomer
						8.38	579	no MS2	unknown
					+	8.83	609	no MS2	monomer
						8.37	579	no MS2	unknown
		11	182.2	homovanillic acid	-	6.39	181	137(100), 122(11)	monomer
						8.36	361	317(100), 273(38), 181(18), 257(7), 258(6)	dimer
						8.73	361	317(100), 273(26)	dimer
						9.44	361	273(100), 317(40), 152(18), 217(10), 279(6)	dimer
					+	5.76	167	167(100), 152(15)	monomer (-14, (-CH2))
						6.43	181	137(100), 122(11)	monomer
						8.37	361	no MS2	dimers (traces)		`
						8.73	361	no MS2	dimers (traces)
		12	168.1	vanillic acid	-	5.6	167	123(100), 152(87), 108(8)	monomer
					+	5.58	167	123(100), 152(84), 108(8)	monomer
I	c	13	193.2	4-allyl-2,6-dimethoxyphenol	-	no UV	n.s.3
					+	no UV	n.s.3
		14	224.2	sinapic acid	-	7.4	355	no MS2	unknown
						10.39	399	369(100), 355(24), 341(12), 340(6)	unknown
						7.89	401	371(100), 370(62), 342(30), 357(15), 372(10)	dimer (445 - 44 (-CO2))
						9.5	401	357(100), 342(37), 203(16), 341(9), 188(8)	dimer (445 - 44 (-CO2))
						6.65	433	356(100), 374(77), 371(48), 341(34), 389(26)	unknown
						8.08	445	401(100)	dimer
						7.47	461	no MS2	unknown
					+	9.98	247	217(100), 203(22), 188(23), 247(5)	unknown
						9.97	385	no MS2	dimer (455 - 44 (–CO2) and - 16 (O))
						7.87	401	371(100), 370(62), 342(30), 357(14), 372(9)	dimer (445 - 44 (-CO2))
						6.69	433	374(100), 356(93), 341(35), 371(35), 389(34)	unknown
						7.87	445	401(100)	dimer
		15	198.2	syringic acid	-	6.02	197	153(100), 167(49), 138(21), 197(11), 121(6)	monomer
						9.09	211	167(100), 152(11), 211(5)	unknown, monomer + 14
					+	6.25	197	153(100), 167(33), 138(21), 197(11), 121(5)	monomer
						8.99	211	167(100), 152(9)	unknown, monomer + 14
II	a	16	154.1	3,4-dihydroxybenzoic acid	-	2.69	153	109(100)	monomer
					+	2.71	153	109(100), 110(5)	monomer
		17	124.1	3-methylcatechol	-	7.35	123	81(100), 82(75), 123(16)	monomer
						8.37	245	no MS2	dimer
						9.55	245	no MS2	dimer
						10.29	245	no MS2	dimer
						12.87	245	no MS2	dimer
					+	7.32	123	123(100), 124(27), 81(23), 82(11), 95(8)	monomer
						8.4	245	no MS2	dimer
						9.55	245	no MS2	dimer
						10.29	245	no MS2	dimer
						12.87	245	no MS2	dimer
		18	180.2	caffeic acid	-	5.22	179	135(100), 179(17)	monomer
						6.25	311	no MS2	dimer - 46 (-CO2, -2H)
						7.72	311	(267(100), 311(77), 312(17), 268(15)	dimer - 46 (-CO2, -2H)
						9.48	311	no MS2	dimer - 46 (-CO2, -2H)
						6.31	313	no MS2	dimer - 44 (-CO2)
						6.5	313	269(100), 270(13), 313(9)	dimer - 44 (-CO2)
						6.94	313	269(100), 179(91), 135(47), 177(30)	dimer - 44 (-CO2)
						7.66	313	no MS2	dimer - 44 (-CO2)
						7.82	313	no MS2	dimer - 44 (-CO2)
						8.32	313	no MS2	dimer - 44 (-CO2)
						6.31	357	no MS2	dimer (traces)
					+	5.21	179	135(100), 179(17)	monomer
						6.25	311	no MS2	dimer - 46 (-CO2, -2H)
						7.75	311	(267(100), 311(78), 312(18), 268(15)	dimer - 46 (-CO2, -2H)
						9.5	311	no MS2	dimer - 46 (-CO2, -2H)
						6.31	313	no MS2	dimer - 44 (-CO2)
						6.5	313	269(100), 270(11), 313(8)	dimer - 44 (-CO2)
						6.94	313	269(100), 179(87), 135(47), 177(27)	dimer - 44 (-CO2)
						7.66	313	no MS2	dimer - 44 (-CO2)
						7.81	313	no MS2	dimer - 44 (-CO2)
						8.31	313	no MS2	dimer - 44 (-CO2)
						6.31	357	no MS2	dimer (traces)
		19	184.2	3,4-dihydroxy-5-methoxybenzoic acid	-	3.2	183	139(100), 124(52), 183(14)	monomer
						7.04	335	303(100)	unknown dimer
					+	3.18	183	139(100), 124(52), 183(35)	monomer
						6.17	335	303(100)	unknown dimer
						8.25	623	591(100), 547(6), 559(5)	unknown
		20	210.2	3,4-dihydroxy-5-methoxycinnamic acid	-	5.42	209	no MS2	monomer (traces)
						6.98	209	no MS2	monomer (traces)
						7.79	209	no MS2	monomer (traces)
						8.48	209	no MS2	monomer (traces)
						7.51	371	341(100), 342(10), 326(6)	dimer – 46 (-CO2, -2 H)
						6.32	373	no MS2	dimer – 44 (-CO2)
						6.98	373	209(100), 207(55), 165(52), 163(9), 150(7)	dimer – 44 (-CO2)
						7.79	373	209(100), 207(55), 165(52), 150(8), 163(7)	dimer – 44 (-CO2)
						7	417	no MS2	dimer (traces)
						7.82	417	no MS2	dimer (traces)
					+	5.43	209	no MS2	monomer (traces)
						7	209	no MS2	monomer (traces)
						7.78	209	no MS2	monomer 3 (traces)
						8.47	209	no MS2	monomer 4 (traces)
						7.51	371	341(100), 326(5), 341(5)	dimer - 46 (-CO2, -2H)
						6.32	373	no MS2	dimer – 44 (-CO2)
						6.98	373	209(100), 207(55), 329(53), 165(51), 163(8)	dimer – 44 (-CO2)
						7.79	373	209(100), 329(66), 207(55), 165(52), 150(8)	dimer – 44 (-CO2)
						6.97	417	no MS2	dimer (traces)
						7.79	417	no MS2	dimer (traces)
III		21	170.1	gallic acid	-	1.61	169	124(100)	monomer
					+	1.61	169	124(100)	monomer
1division based on functional groups of reducing agents (Figure 3)
2only peaks with a relative intensity ≥ 5% were selected with the maximum amount of 5 peaks representing the 5 most abundant ions
3no MS-signal
4bold / yellow; typical tyrosinase activity, hydroxylation
